# Supplementary material for: A systematic comparative and structural analysis of protein phosphorylation sites based on the mtcPTM database
Source: Genome Biol. 2007 May 23;8(5):R90. doi: 10.1186/gb-2007-8-5-r90 (PMC1929158; doi:10.1186/gb-2007-8-5-r90)
Supplement: Additional data file 1 — The table provides further information about the modeling as well as mtcPTM links for each protein described in Figure 4. For each entry, the columns represent the corresponding Figure number (FIGURE), Ensembl identifier (PID), link to mtcPTM (mtcPTM link), start (Nt) and end (Ct) of the structure with respect to the full-length sequence, PDB template used for the modeling (PDBID) as well as the pair-wise sequence identity (IDENT), the position of the phosphosite (RESIDUE), experimental source (EXPERIMENT), the termini involved (TAIL), and the distance to the structured domain (DISTANCE). [file gb-2007-8-5-r90-S1.xls]

## Sheet: Model-Tail-40
Additional Data File 1
Phosphosites flanking structured domains
FIGURE	PID	mtcPTM link	Nt	Ct	PDBID	IDENT	RESIDUE	EXPERIMENT	TAIL	DISTANCE to folded domain
4a	ENSP00000228945	mtcPTM	22	200	1DS6	98.88	Y24	jurkat-pervan	Nt	8
4b	ENSP00000243050	mtcPTM	265	353	1CIT	98.88	S351	elm	Ct	15
4c	ENSP00000268655	mtcPTM					Y382	su-dhl-1
4d	ENSMUSP00000018700	mtcPTM					S415 S418 S432	g2c
