# Supplementary material for: A systematic comparative and structural analysis of protein phosphorylation sites based on the mtcPTM database
Source: Genome Biol. 2007 May 23;8(5):R90. doi: 10.1186/gb-2007-8-5-r90 (PMC1929158; doi:10.1186/gb-2007-8-5-r90)
Supplement: Additional data file 2 — The table provides further information about the modelling as well as mtcPTM links for each protein described in Figures 8 to 10. For each entry, the columns represent the same fields described in Additional data file 1, along with the addition of two new columns containing the percentage of solvent accessibility for the whole side chain (SA-side) or only for its polar atoms (SA-polar). [file gb-2007-8-5-r90-S2.xls]

## Sheet: supplementary
Additional Data File 2
Phosphorylatable buried residues at or close to functional sites
figure	PID	mtcPTM link	Nt	Ct	PDBID	IDENT	RESIDUE	SA-side	SA-polar	EXPERIMENT
8a	ENSP00000369519	mtcPTM	9	281	1CB0	98.17	S183	0	0	hela-nucl
8b	ENSP00000327070	mtcPTM	24	337	2DFD	100	Y56	8.5	12.4	su-dhl-1
8c	ENSP00000267113	mtcPTM	973	1097	2B3R	33.33	Y1009	6.9	6.9	su-dhl-1, karpas-299
8d	ENSP00000350159	mtcPTM	2	103	1KX5	100	Y52	5.4	0.7	su-dhl-1, karpas-299
8e	ENSP00000343925	mtcPTM	146	216	1HCQ	91.55	S165	0	0	elm
Phoshorylatable residues buried between domains
figure	PID	mtcPTM link	Nt	Ct	PDBID	IDENT	RESIDUE	SA-side	SA-polar	EXPERIMENT
9a	ENSP00000373506	mtcPTM	10	493	2CFY	100	Y422	1.9	1.3	su-dhl-1
9b	ENSP00000369538	mtcPTM	1	430	1GND	87.44	Y333	6.2	6	su-dhl-1
9c	ENSMUSP00000052440	mtcPTM	4	592	1DN1	94.4	Y145	0.4	0	g2c
							S146	3.1	1	g2c
							S241	0	5.3	g2c
							T248	4.5	2.1	g2c
							T346	4.7	1	g2c
Buried residues whose phosphorylation state could affect local structural conformation
figure	PID	mtcPTM link	Nt	Ct	PDBID	IDENT	RESIDUE	SA-side	SA-polar	EXPERIMENT
10a	ENSP00000003084	mtcPTM	389	671	1XMI	93.99	S660	7.1	0.5	elm
10b	ENSP00000297905	mtcPTM	160	335	1NG2	100	S211	3.3	0.8	elm
							S331	0	0	elm
10c	ENSP00000366120	mtcPTM	2	344	1HM6	89.8	Y21	4.4	9.1	elm
							Y207	9.5	6.4	su-dhl-1
							T216	5.9	44.4	elm
10d	ENSP00000356529	mtcPTM	47	187	2BT2	95.04	Y177	4.2	0.7	elm
10e	ENSP00000351298	mtcPTM	1	308	1S70	99.68	S41	0	0	hela-nucl
10f	ENSP00000340278	mtcPTM	1	188	1UCF	100	Y67	3.6	0.2	su-dhl-1, karpas-299
10g	ENSP00000339795	mtcPTM	89	247	1S1I	59.01	Y139	4.9	0	su-dhl-1, karpas-299
10h	ENSP00000339053	mtcPTM	2	443	1F60	81.45	Y29	5.7	2.4	su-dhl-1
